# Supplementary material for: Online videos indicate human and dog behaviour preceding dog bites and the context in which bites occur
Source: Sci Rep. 2018 May 8;8:7147. doi: 10.1038/s41598-018-25671-7 (PMC5940802; doi:10.1038/s41598-018-25671-7)
Supplement: Supplementary file 2 — Supplementary Dataset 1 [file 41598_2018_25671_MOESM2_ESM.csv]

Calculating summary statistics...
Note: The monitored variables 'I[1]'	'I[2]'	'I[3]'	'I[4]'	'I[5]'	'I[7]'	'I[9]'	'I[10]'
'I[11]'	'I[12]'	'I[13]'	'I[14]'	'I[17]'	'I[18]'	'I[19]'	'I[20]'	'I[21]'	'I[22]'
'I[23]'	'I[24]'	'I[28]'	'I[29]'	'I[30]'	'I[31]'	'I[33]'	'I[34]'	'I[35]'	'I[36]'
'I[37]'	'I[38]'	'I[39]'	'I[40]'	'I[41]'	'I[42]'	'I[43]'	'I[44]'	'I[46]'	'I[47]'
'I[48]'	'I[49]'	'I[50]'	'I[52]'	'I[53]'	'I[54]'	'I[55]'	'I[56]'	'I[57]'	'I[58]'
'I[59]'	'I[61]'	'I[63]'	'I[64]'	'I[65]'	'I[66]'	'I[68]'	'I[69]'	'I[70]'	'I[71]'
'I[72]'	'I[73]'	'I[74]'	'I[75]'	'I[76]'	'I[77]'	'I[78]'	'I[79]'	'I[80]'	'I[81]'
'I[83]'	'I[84]'	'I[85]'	'I[86]'	'I[87]'	'I[88]'	'I[89]'	'I[90]'	'I[91]'	'I[92]'
'I[93]'	'I[94]'	'I[95]'	'I[96]'	'I[97]'	'I[98]'	'I[99]'	'I[100]'	'I[101]'	'I[102]'
'I[103]'	'I[104]'	'I[105]'	'I[106]'	'I[107]'	'I[108]'	'I[109]'	'I[110]'	'I[111]'
'I[112]'	'I[113]'	'I[114]'	'I[115]'	'I[116]'	'I[117]'	'I[118]'	'I[119]'	'I[120]'
'I[121]'	'I[122]'	'I[123]'	'I[124]'	'I[125]'	'I[126]'	'I[127]'	'I[128]'	'I[129]'
'I[130]'	'I[131]'	'I[132]'	'I[133]'	'I[134]'	'I[135]'	'I[136]'	'I[137]'	'I[138]'
'I[139]'	'I[140]'	'I[141]'	'I[142]' and 'I[143]' appear to be non-stochastic; they will not
be included in the convergence diagnostic
Calculating the Gelman-Rubin statistic for 308 variables....
Lower95 Median Upper95 Mean SD Mode MCerr MC%ofSD SSeff
alpha 1.44305000 1.71523500 1.9985500 1.71516265 0.14176533 NA 0.0010141640 0.7 19540
Beta[1] 0.09153400 0.22033950 0.3457170 0.22085170 0.06523256 NA 0.0002917289 0.4 50000
Beta[2] -0.30612500 -0.11111150 0.0801628 -0.11051787 0.09911775 NA 0.0005037977 0.5 38707
Beta[3] -0.08449840 0.08393460 0.2667140 0.08495505 0.08932326 NA 0.0004138448 0.5 46586
Beta[4] -0.09797020 0.03625860 0.1669920 0.03557851 0.06761159 NA 0.0003057215 0.5 48909
Beta[5] -0.04520790 0.15785800 0.3638550 0.15921110 0.10447666 NA 0.0004921757 0.5 45061
Beta[6] -0.41351000 -0.23408100 -0.0549272 -0.23427476 0.09130502 NA 0.0004273226 0.5 45654
Beta[7] -0.48104600 -0.17286000 0.1487710 -0.17122474 0.16086799 NA 0.0007640831 0.5 44326
Beta[8] -0.19190000 0.02514535 0.2310500 0.02360659 0.10783983 NA 0.0005395428 0.5 39949
Beta[9] 0.45727800 0.78889850 1.1276500 0.79074090 0.17100049 NA 0.0008072586 0.5 44871
B_impute -0.04159480 0.09804975 0.2332540 0.09741822 0.06990568 NA 0.0003537500 0.5 39051
theta 0.37477900 0.46020050 0.5437010 0.46050249 0.04333087 NA 0.0001937816 0.4 50000
shape 1.78046000 2.27790500 2.8091900 2.28944300 0.26365224 NA 0.0011744402 0.4 50397
sigma_contexts 0.00100209 0.15608250 0.4691340 0.18861450 0.15298408 NA 0.0013984999 0.9 11967
u[1] -0.42229100 -0.01771130 0.2975460 -0.03908140 0.16968575 NA 0.0009184923 0.5 34130
u[2] -0.35242600 -0.03197315 0.2044610 -0.05162913 0.13621646 NA 0.0009299509 0.7 21456
u[3] -0.63092000 -0.04162330 0.3170140 -0.10064386 0.23448600 NA 0.0013855173 0.6 28642
u[4] -0.23136300 0.04045255 0.4838290 0.08023371 0.17679395 NA 0.0011381904 0.6 24127
u[5] -0.49998100 -0.09946850 0.1381130 -0.13612464 0.16975577 NA 0.0012089849 0.7 19715
u[6] -0.20168400 0.03777780 0.4372360 0.07113625 0.15891380 NA 0.0010694446 0.7 22080
u[7] -0.16231800 0.06673460 0.4687860 0.10360779 0.16288002 NA 0.0011797904 0.7 19060
u[8] -0.17086600 0.05255370 0.3791910 0.07684662 0.13846086 NA 0.0009910090 0.7 19521
I[1] 1.00000000 1.00000000 1.0000000 1.00000000 0.00000000 1 NA NA NA
I[2] -1.00000000 -1.00000000 -1.0000000 -1.00000000 0.00000000 -1 NA NA NA
I[3] -1.00000000 -1.00000000 -1.0000000 -1.00000000 0.00000000 -1 NA NA NA
I[4] 1.00000000 1.00000000 1.0000000 1.00000000 0.00000000 1 NA NA NA
I[5] -1.00000000 -1.00000000 -1.0000000 -1.00000000 0.00000000 -1 NA NA NA
I[6] -1.00000000 -1.00000000 1.0000000 -0.00724000 0.99998379 -1 0.0044868138 0.4 49672
I[7] 1.00000000 1.00000000 1.0000000 1.00000000 0.00000000 1 NA NA NA
I[8] -1.00000000 1.00000000 1.0000000 0.01448000 0.99990516 1 0.0044859831 0.4 49682
I[9] -1.00000000 -1.00000000 -1.0000000 -1.00000000 0.00000000 -1 NA NA NA
I[10] -1.00000000 -1.00000000 -1.0000000 -1.00000000 0.00000000 -1 NA NA NA
I[11] 1.00000000 1.00000000 1.0000000 1.00000000 0.00000000 1 NA NA NA
I[12] 1.00000000 1.00000000 1.0000000 1.00000000 0.00000000 1 NA NA NA
I[13] 1.00000000 1.00000000 1.0000000 1.00000000 0.00000000 1 NA NA NA
I[14] 1.00000000 1.00000000 1.0000000 1.00000000 0.00000000 1 NA NA NA
I[15] -1.00000000 -1.00000000 1.0000000 -0.19488000 0.98083690 -1 0.0043994654 0.4 49704
I[16] -1.00000000 1.00000000 1.0000000 0.03084000 0.99953433 1 0.0044591990 0.4 50244
I[17] -1.00000000 -1.00000000 -1.0000000 -1.00000000 0.00000000 -1 NA NA NA
I[18] -1.00000000 -1.00000000 -1.0000000 -1.00000000 0.00000000 -1 NA NA NA
I[19] -1.00000000 -1.00000000 -1.0000000 -1.00000000 0.00000000 -1 NA NA NA
I[20] -1.00000000 -1.00000000 -1.0000000 -1.00000000 0.00000000 -1 NA NA NA
I[21] -1.00000000 -1.00000000 -1.0000000 -1.00000000 0.00000000 -1 NA NA NA
I[22] -1.00000000 -1.00000000 -1.0000000 -1.00000000 0.00000000 -1 NA NA NA
I[23] 1.00000000 1.00000000 1.0000000 1.00000000 0.00000000 1 NA NA NA
I[24] 1.00000000 1.00000000 1.0000000 1.00000000 0.00000000 1 NA NA NA
I[25] -1.00000000 -1.00000000 1.0000000 -0.14584000 0.98931808 -1 0.0044072367 0.4 50389
I[26] -1.00000000 1.00000000 1.0000000 0.04808000 0.99885348 1 0.0044004963 0.4 51523
I[27] -1.00000000 1.00000000 1.0000000 0.08896000 0.99604516 1 0.0044958176 0.5 49084
I[28] -1.00000000 -1.00000000 -1.0000000 -1.00000000 0.00000000 -1 NA NA NA
I[29] 1.00000000 1.00000000 1.0000000 1.00000000 0.00000000 1 NA NA NA
I[30] -1.00000000 -1.00000000 -1.0000000 -1.00000000 0.00000000 -1 NA NA NA
I[31] -1.00000000 -1.00000000 -1.0000000 -1.00000000 0.00000000 -1 NA NA NA
I[32] -1.00000000 -1.00000000 1.0000000 -0.13428000 0.99095334 -1 0.0043762506 0.4 51275
I[33] 1.00000000 1.00000000 1.0000000 1.00000000 0.00000000 1 NA NA NA
I[34] -1.00000000 -1.00000000 -1.0000000 -1.00000000 0.00000000 -1 NA NA NA
I[35] -1.00000000 -1.00000000 -1.0000000 -1.00000000 0.00000000 -1 NA NA NA
I[36] -1.00000000 -1.00000000 -1.0000000 -1.00000000 0.00000000 -1 NA NA NA
I[37] -1.00000000 -1.00000000 -1.0000000 -1.00000000 0.00000000 -1 NA NA NA
I[38] 1.00000000 1.00000000 1.0000000 1.00000000 0.00000000 1 NA NA NA
I[39] 1.00000000 1.00000000 1.0000000 1.00000000 0.00000000 1 NA NA NA
I[40] 1.00000000 1.00000000 1.0000000 1.00000000 0.00000000 1 NA NA NA
I[41] -1.00000000 -1.00000000 -1.0000000 -1.00000000 0.00000000 -1 NA NA NA
I[42] 1.00000000 1.00000000 1.0000000 1.00000000 0.00000000 1 NA NA NA
I[43] -1.00000000 -1.00000000 -1.0000000 -1.00000000 0.00000000 -1 NA NA NA
I[44] 1.00000000 1.00000000 1.0000000 1.00000000 0.00000000 1 NA NA NA
I[45] -1.00000000 1.00000000 1.0000000 0.12744000 0.99185620 1 0.0044216174 0.4 50319
I[46] 1.00000000 1.00000000 1.0000000 1.00000000 0.00000000 1 NA NA NA
I[47] 1.00000000 1.00000000 1.0000000 1.00000000 0.00000000 1 NA NA NA
I[48] 1.00000000 1.00000000 1.0000000 1.00000000 0.00000000 1 NA NA NA
I[49] 1.00000000 1.00000000 1.0000000 1.00000000 0.00000000 1 NA NA NA
I[50] -1.00000000 -1.00000000 -1.0000000 -1.00000000 0.00000000 -1 NA NA NA
I[51] -1.00000000 -1.00000000 1.0000000 -0.24696000 0.96903537 -1 0.0043348213 0.4 49973
I[52] 1.00000000 1.00000000 1.0000000 1.00000000 0.00000000 1 NA NA NA
I[53] 1.00000000 1.00000000 1.0000000 1.00000000 0.00000000 1 NA NA NA
I[54] 1.00000000 1.00000000 1.0000000 1.00000000 0.00000000 1 NA NA NA
I[55] 1.00000000 1.00000000 1.0000000 1.00000000 0.00000000 1 NA NA NA
I[56] 1.00000000 1.00000000 1.0000000 1.00000000 0.00000000 1 NA NA NA
I[57] 1.00000000 1.00000000 1.0000000 1.00000000 0.00000000 1 NA NA NA
I[58] 1.00000000 1.00000000 1.0000000 1.00000000 0.00000000 1 NA NA NA
I[59] 1.00000000 1.00000000 1.0000000 1.00000000 0.00000000 1 NA NA NA
I[60] -1.00000000 -1.00000000 1.0000000 -0.15900000 0.98728846 -1 0.0043658908 0.4 51138
I[61] 1.00000000 1.00000000 1.0000000 1.00000000 0.00000000 1 NA NA NA
I[62] -1.00000000 1.00000000 1.0000000 0.29856000 0.95440041 1 0.0042760161 0.4 49818
I[63] 1.00000000 1.00000000 1.0000000 1.00000000 0.00000000 1 NA NA NA
I[64] 1.00000000 1.00000000 1.0000000 1.00000000 0.00000000 1 NA NA NA
I[65] 1.00000000 1.00000000 1.0000000 1.00000000 0.00000000 1 NA NA NA
I[66] 1.00000000 1.00000000 1.0000000 1.00000000 0.00000000 1 NA NA NA
I[67] -1.00000000 -1.00000000 1.0000000 -0.12980000 0.99155011 -1 0.0044343469 0.4 50000
I[68] -1.00000000 -1.00000000 -1.0000000 -1.00000000 0.00000000 -1 NA NA NA
AC.100 psrf
alpha 1.348697e-02 1.0002483
Beta[1] -4.150202e-03 0.9999737
Beta[2] 1.354945e-02 0.9999957
Beta[3] 5.206311e-03 0.9999905
Beta[4] 1.679099e-03 1.0000786
Beta[5] 7.238099e-03 1.0000183
Beta[6] 4.556912e-03 1.0000067
Beta[7] -2.414692e-03 1.0000322
Beta[8] 3.787959e-03 1.0000012
Beta[9] -2.580394e-03 1.0000198
B_impute 9.613753e-04 1.0001181
theta -7.101927e-03 1.0000259
shape -7.442715e-03 1.0000315
sigma_contexts 1.702558e-02 1.0013909
u[1] -4.803928e-03 1.0003040
u[2] -7.346462e-04 1.0003082
u[3] 4.548364e-03 1.0002645
u[4] 1.117316e-02 1.0005519
u[5] -1.238361e-03 1.0002436
u[6] 1.162680e-02 1.0002745
u[7] 1.257390e-02 1.0003577
u[8] 1.497354e-02 1.0003178
I[1] NA NA
I[2] NA NA
I[3] NA NA
I[4] NA NA
I[5] NA NA
I[6] 1.458179e-03 1.0000695
I[7] NA NA
I[8] 4.090890e-03 0.9999719
I[9] NA NA
I[10] NA NA
I[11] NA NA
I[12] NA NA
I[13] NA NA
I[14] NA NA
I[15] -8.473530e-03 1.0000666
I[16] 1.983792e-04 0.9999673
I[17] NA NA
I[18] NA NA
I[19] NA NA
I[20] NA NA
I[21] NA NA
I[22] NA NA
I[23] NA NA
I[24] NA NA
I[25] 7.088004e-03 0.9999777
I[26] -3.773166e-03 1.0001012
I[27] -1.133504e-03 0.9999647
I[28] NA NA
I[29] NA NA
I[30] NA NA
I[31] NA NA
I[32] -5.139807e-03 1.0000020
I[33] NA NA
I[34] NA NA
I[35] NA NA
I[36] NA NA
I[37] NA NA
I[38] NA NA
I[39] NA NA
I[40] NA NA
I[41] NA NA
I[42] NA NA
I[43] NA NA
I[44] NA NA
I[45] -7.827009e-03 1.0000094
I[46] NA NA
I[47] NA NA
I[48] NA NA
I[49] NA NA
I[50] NA NA
I[51] -3.294899e-03 1.0000082
I[52] NA NA
I[53] NA NA
I[54] NA NA
I[55] NA NA
I[56] NA NA
I[57] NA NA
I[58] NA NA
I[59] NA NA
I[60] 5.685116e-03 0.9999643
I[61] NA NA
I[62] -3.557066e-03 1.0000858
I[63] NA NA
I[64] NA NA
I[65] NA NA
I[66] NA NA
I[67] -4.399661e-03 0.9999831
I[68] NA NA
[ reached getOption("max.print") -- omitted 218 rows ]
