# Supplementary material for: Online videos indicate human and dog behaviour preceding dog bites and the context in which bites occur
Source: Sci Rep. 2018 May 8;8:7147. doi: 10.1038/s41598-018-25671-7 (PMC5940802; doi:10.1038/s41598-018-25671-7)
Supplement: Supplementary file 3 — Supplementary Dataset 2 [file 41598_2018_25671_MOESM3_ESM.xlsx]

## Sheet: Demographic and number per cont
bite_location	context	duration	num_bites	skin_puncture	hold	shake	how_long	bite_severity	dog_size	location	victim_sex	victim_age	initiated
limbs	C1	40	2	1	0	0	1	2	1	0	0	3	0
limbs	C1	35	3	1	1	1	3	5	1	1	0	3	1
limbs	C1	162	3	3	1	1	5	11	3	1	0	3	0
limbs	C2	41	2	3	0	0	1	6	1	0	0	3	1
limbs	C2	147	2	3	0	0	1	6	1	0	0	3	0
limbs	C2	31	4	3	0	0	1	12	3	0	1	3	1
face	C2	13	1	3	0	0	1	3	3	1	0	3	0
face	C2	13	1	3	0	0	2	3	2	1	0	3	0
face	C2	49	1	3	0	0	1	3	3	1	0	3	1
limbs	C2	188	3	1	0	0	1	3	1	0	0	3	1
limbs	C2	49	2	1	0	0	1	2	3	1	0	3	1
limbs	C2	9	1	1	1	1	3	3	3	1	0	3	0
limbs	C2	150	1	3	0	0	1	3	2	1	0	3	0
limbs	C2	52	1	3	1	1	5	5	3	1	0	3	0
face	C2	26	1	1	0	0	1	1	1	0	1	3	0
face	C2	25	1	3	0	0	1	3	3	0	1	3	0
limbs	C2	61	3	3	1	1	4	11	1	0	1	3	0
limbs	C3	45	1	3	0	0	1	3	3	1	0	3	0
limbs	C4	88	3	3	0	0	1	9	3	1	0	3	1
multiple	C4	80	3	3	1	1	14	11	3	1	0	3	1
limbs	C5	12	1	1	0	0	1	1	2	1	0	3	0
limbs	C5	189	4	1	0	1	1	5	3	1	0	3	0
limbs	C5	38	2	1	1	1	11	4	2	0	0	3	1
limbs	C5	31	1	3	0	0	2	3	3	1	0	3	0
limbs	C5	119	4	1	1	1	12	6	2	1	0	3	1
face	C5	16	1	3	1	1	4	5	3	1	1	3	1
limbs	C5	27	1	1	0	0	1	1	1	0	1	3	0
limbs	C5	222	1	3	0	0	1	3	2	1	1	3	0
limbs	C5	86	5	3	0	0	3	15	1	0	0	3	0
limbs	C5	84	1	3	1	0	2	4	3	0	1	3	1
limbs	C6	14	1	3	0	0	1	3	3	1	0	3	1
multiple	C6	140	8	3	1	1	29	26	3	1	1	3	1
limbs	C6	6	2	1	0	0	1	2	2	0	0	3	0
limbs	C6	31	1	3	0	0	1	3	3	1	0	3	1
limbs	C6	67	11	1	1	1	3	13	2	1	0	3	0
limbs	C6	113	2	3	1	1	72	8	3	1	0	3	1
limbs	C6	26	5	3	1	1	21	17	3	1	0	3	1
limbs	C6	54	1	3	0	0	1	3	3	1	0	3	1
multiple	C6	164	8	3	1	1	8	26	3	1	0	3	1
limbs	C6	53	1	3	0	0	1	3	2	1	1	3	1
multiple	C6	83	5	3	1	1	8	17	3	1	1	3	NA
multiple	C6	56	7	3	1	1	3	23	3	1	1	3	1
limbs	C7	67	2	3	0	0	2	6	2	1	0	3	1
limbs	C7	16	2	1	0	0	1	2	2	1	0	3	1
limbs	C7	40	7	3	1	0	31	22	3	1	0	3	1
limbs	C7	25	5	3	1	1	3	17	2	1	0	3	1
limbs	C7	28	1	3	0	0	1	3	3	1	0	3	1
limbs	C7	102	1	3	1	1	4	5	3	1	0	3	NA
multiple	C7	112	5	3	1	1	7	17	3	1	0	3	1
multiple	C7	69	14	3	1	1	4	44	3	1	0	3	NA
other	C7	62	1	1	1	1	17	3	3	1	0	3	1
limbs	C7	101	4	3	0	0	1	12	2	1	1	3	1
limbs	C7	12	4	3	1	1	4	14	2	1	1	3	1
limbs	C7	129	3	3	1	1	12	11	2	1	1	3	1
multiple	C7	68	3	3	1	1	23	11	2	1	1	3	NA
limbs	C8	93	5	3	0	0	1	15	2	0	0	3	0
limbs	C8	66	2	1	0	0	1	2	2	0	0	3	0
limbs	C8	69	5	1	0	0	1	5	3	0	0	3	0
limbs	C8	115	2	1	1	0	4	3	2	1	0	3	0
limbs	C8	39	1	1	1	0	4	2	1	0	0	3	1
limbs	C8	140	10	1	0	0	2	10	3	1	0	3	1
limbs	C8	52	1	1	0	0	1	1	3	1	0	3	1
limbs	C8	257	13	1	1	0	2	14	2	0	0	3	0
other	C8	12	1	3	0	0	1	3	3	1	0	3	1
limbs	C8	62	3	3	1	0	2	10	3	0	1	3	0
other	C8	33	1	1	0	0	1	1	1	1	1	3	1
face	C1	30	1	3	0	0	1	3	2	0	0	2	0
limbs	C1	23	1	1	0	0	1	1	1	0	0	2	0
limbs	C1	102	2	3	0	0	1	6	2	0	1	2	0
face	C2	47	1	3	0	0	1	3	1	0	0	2	0
face	C2	19	1	3	0	0	1	3	3	0	0	2	1
limbs	C2	48	1	3	0	0	1	3	3	0	0	2	0
limbs	C2	39	1	3	0	0	1	3	1	0	0	2	0
multiple	C2	41	2	3	1	0	2	7	2	0	0	2	1
other	C2	18	1	3	0	0	1	3	3	0	0	2	0
other	C2	9	1	1	0	0	1	1	3	0	0	2	0
limbs	C2	53	2	1	0	0	1	2	1	0	1	2	0
limbs	C2	31	1	1	0	0	1	1	1	0	1	2	1
limbs	C2	34	1	1	0	0	1	1	1	0	1	2	1
limbs	C2	5	1	3	0	0	1	3	2	0	1	2	0
limbs	C3	32	1	1	0	0	1	1	1	0	0	2	0
limbs	C4	123	5	3	0	1	2	16	2	1	0	2	1
face	C4	37	1	3	0	0	1	3	1	0	0	2	0
face	C5	59	1	3	0	0	1	3	1	0	0	2	0
limbs	C5	45	2	1	0	0	1	2	1	0	0	2	0
multiple	C5	38	2	3	0	0	4	6	1	0	0	2	0
limbs	C6	35	1	3	0	0	1	3	3	1	0	2	1
multiple	C7	67	4	1	1	1	5	6	2	1	0	2	1
limbs	C8	82	4	3	1	0	2	13	3	1	0	2	0
limbs	C8	5	1	3	0	0	1	3	3	0	0	2	0
limbs	C8	28	4	3	0	0	3	12	1	1	0	2	0
limbs	C8	40	7	1	1	0	4	8	2	0	0	2	1
limbs	C8	31	2	1	0	0	1	2	2	0	0	2	1
limbs	C8	63	1	3	0	0	1	3	2	1	0	2	1
limbs	C8	127	2	3	0	1	2	7	3	1	0	2	1
limbs	C8	34	1	1	1	0	4	2	3	0	0	2	NA
limbs	C8	139	3	3	1	1	3	11	2	1	0	2	NA
limbs	C8	159	2	1	1	0	3	3	3	0	0	2	0
limbs	C8	10	1	3	0	0	1	3	1	0	0	2	0
limbs	C8	5	1	3	0	0	1	3	2	0	0	2	0
limbs	C8	161	4	3	0	0	1	12	3	0	0	2	0
limbs	C8	104	1	3	0	0	1	3	3	0	0	2	0
limbs	C8	70	1	3	0	0	1	3	3	0	0	2	0
limbs	C8	135	2	3	1	0	3	7	2	0	0	2	1
limbs	C8	148	3	3	1	0	7	10	3	0	0	2	1
limbs	C8	20	1	3	0	0	1	3	3	0	0	2	NA
limbs	C8	32	2	3	1	0	2	7	3	1	0	2	NA
limbs	C8	91	3	3	1	0	4	10	3	1	0	2	NA
multiple	C8	177	4	3	0	0	1	12	3	1	0	2	0
other	C8	29	1	3	0	0	1	3	3	1	0	2	1
face	C8	24	1	1	0	0	1	1	2	0	1	2	0
limbs	C8	136	2	1	1	0	2	3	3	0	1	2	0
limbs	C8	106	4	1	0	0	1	4	3	0	1	2	NA
limbs	C8	8	1	3	0	0	1	3	3	1	1	2	1
limbs	C8	53	3	3	1	0	4	10	2	0	0	2	NA
limbs	C8	191	2	3	1	0	3	7	2	1	1	2	1
limbs	C2	22	1	3	0	0	1	3	3	1	0	1	0
face	C2	127	1	3	0	0	1	3	3	0	1	1	0
limbs	C2	89	1	3	0	0	1	3	1	0	1	1	0
face	C2	13	2	3	0	0	1	6	3	0	0	1	0
face	C2	114	5	3	0	0	1	15	1	0	1	1	1
limbs	C2	12	1	3	0	0	1	3	1	0	1	1	0
limbs	C2	27	2	3	1	0	2	7	1	0	1	1	0
limbs	C2	36	5	3	1	0	2	16	2	0	1	1	0
limbs	C2	8	1	3	0	0	1	3	1	1	0	1	0
other	C2	14	1	3	0	0	1	3	2	1	0	1	0
limbs	C2	81	1	1	0	0	1	1	2	1	1	1	0
limbs	C2	43	1	3	0	0	1	3	1	0	1	1	0
limbs	C4	72	2	3	1	0	2	7	3	1	0	1	0
limbs	C4	60	2	3	0	0	1	6	1	1	0	1	0
limbs	C5	29	1	3	0	1	1	4	1	0	0	1	0
limbs	C5	23	1	1	0	0	2	1	1	0	0	1	0
limbs	C5	20	1	3	0	0	1	3	1	0	1	1	0
limbs	C6	119	4	3	1	1	4	14	3	1	1	1	1
multiple	C7	40	1	1	1	1	18	3	3	1	0	1	NA
limbs	C7	18	1	1	1	0	4	2	3	1	1	1	1
limbs	C7	226	2	1	1	0	19	3	3	1	1	1	1
multiple	C7	28	4	3	1	1	21	14	3	1	1	1	1
limbs	C7	12	2	3	1	0	4	7	3	1	0	1	1
limbs	C8	313	5	3	0	1	1	16	2	0	0	1	0
limbs	C8	46	2	3	1	1	7	8	1	1	0	1	NA
limbs	C8	94	3	3	0	0	1	9	1	0	0	1	1
limbs	C8	81	3	3	0	1	5	10	1	0	0	1	NA

## Sheet: Dog before bite
	0	-3	-6	-9	-12	-15	-18	-21	-25	-27	-30	-33	-36	-39	-42	-45
Number of videos at this time point	56	54	51	42	34	28	25	20	19	15	14	13	11	6	5	5
Ears - neutral	13	11	12	14	10	9	8	8	7	6	6	8	6	2	1	1
Ears - not neutral	43	42	39	30	25	17	16	11	12	10	9	6	5	4	4	3
Tail- neutral	17	17	18	16	11	10	12	9	10	7	7	7	7	4	3	1
Tail-tucked	13	12	9	8	8	5	5	4	4	3	3	2	1	1	1	1
Tail- high	15	15	15	11	8	5	6	6	6	5	5	5	5	2	2	2
Tail- wagging	15	15	15	11	8	8	8	5	4	3	4	4	4	3	2	2
Body- low or crouching	19	13	13	9	7	6	4	3	3	1	3	3	2	1	1	1
Body-high	7	7	5	5	4	2	2	2	2	2	1	1	0	0	0	0
Body-neutral	16	16	18	14	14	13	13	10	10	8	5	7	8	4	3	2
Body-awkward	13	16	12	12	8	4	3	2	2	2	3	1	0	1	1	1
Turn	23	25	16	18	15	11	9	7	6	4	4	5	0	1	1	2
Lick	3	6	6	6	1	2	2	1	0	0	1	0	2	0	1	0
Frown	15	13	8	7	5	3	1	0	0	1	0	0	0	0	1	1
Panting	14	12	15	11	7	4	5	4	4	3	3	3	4	2	2	1
Sniffing	2	1	0	2	1	1	1	0	1	0	0	1	1	0	0	0
Yawning	0	0	0	0	0	0	0	0	0	0	0	0	0	0	0	0
Paw lift	1	2	3	2	3	2	0	1	3	1	0	0	1	0	0	1
Shake off	0	0	1	1	0	0	0	0	0	0	0	0	0	0	0	0
Stare	16	16	16	12	8	8	5	2	3	2	1	1	0	0	1	1
Stiffening	19	19	15	12	7	2	2	0	0	0	0	0	0	0	1	1
Snap	19	18	10	8	7	3	4	3	4	3	0	1	1	0	1	2
No movement	17	22	26	25	17	14	16	11	14	11	9	9	5	1	0	1
Slow movement	8	5	8	8	7	8	3	5	1	1	2	2	4	2	1	1
Medium movement	7	9	6	2	3	1	2	2	2	2	2	2	2	3	3	1
Fast movement	23	14	9	5	4	3	3	1	1	1	0	0	0	0	1	1
Jumping up	14	9	6	7	4	1	2	1	1	1	0	0	0	1	1	0
Movement away	2	6	6	5	3	6	2	4	2	1	2	1	3	3	3	1
Movement towards	33	22	15	11	8	5	6	5	3	3	2	3	4	2	2	4
No change in direction of movement	23	28	28	27	21	16	17	11	16	11	8	8	4	1	0	0
Contact- gentle	2	7	5	3	2	0	3	2	3	2	0	1	3	1	0	1
Contact- intensive	56	8	6	4	2	1	3	0	0	0	0	1	0	0	0	0
Vocal- growl	24	15	9	8	7	4	3	2	1	1	0	1	0	0	1	1
Vocal- bark	10	10	5	7	5	5	4	3	4	3	3	3	3	2	2	1
Vocal-none	17	24	29	23	20	18	15	12	12	10	10	8	7	3	2	2
Vocal- pain	2	1	1	0	0	0	0	0	0	0	0	0	0	0	0	0
Restrained	14	17	16	14	10	8	7	3	3	2	2	2	1	0	0	1
Play bow	7	4	5	5	2	4	2	2	2	1	1	2	1	1	1	1
Standing	31	22	23	18	19	14	12	8	11	8	7	8	8	4	3	2
Sitting	7	6	5	7	3	2	2	3	2	3	2	1	1	1	1	1
Laying down	16	20	17	12	9	8	8	6	6	4	4	4	2	1	1	1
HUMAn

## Sheet: Human before bite
	0	-3	-6	-9	-12	-15	-18	-21	-25	-27	-30	-33	-36	-39	-42	-45
Number of videos at this time point	56	54	51	42	34	28	25	20	19	15	14	13	11	6	5	5
Head movement	13	15	9	5	7	7	6	3	2	2	3	2	1	1	0	0
Body turn	18	16	12	8	11	11	6	6	4	4	6	3	2	3	1	2
Jumping up	0	1	3	2	2	0	0	0	0	0	0	0	0	0	0	0
Slow arm	24	22	23	20	14	14	9	7	7	8	6	5	6	4	4	4
Rapid arm	13	14	11	7	9	6	4	3	4	3	2	2	2	1	1	1
Object to dog	4	3	4	3	1	2	0	0	1	0	0	1	1	1	0	0
Rapid leg	5	2	4	2	2	1	1	0	0	0	0	0	0	0	0	0
Slow leg	5	4	2	3	1	0	1	0	0	0	1	1	1	0	0	0
Standover	30	24	20	18	12	11	8	6	5	4	3	2	1	1	1	0
No movement	18	19	26	16	11	11	12	7	10	8	6	4	5	3	4	3
Slow movement	24	22	21	14	13	9	6	9	6	5	4	6	4	3	1	1
Medium movement	7	6	2	4	2	5	4	2	2	1	1	1	1	0	0	0
Rapid movement	8	4	6	4	5	1	1	0	0	0	0	0	0	0	0	0
Movement towards	25	23	24	18	14	10	7	7	8	6	4	4	4	0	1	1
Movement away	11	8	5	4	5	3	3	3	2	0	0	2	1	3	0	0
Movement no change	21	21	16	15	10	9	8	5	6	6	5	4	4	3	4	3
Petting	17	17	12	11	9	4	4	1	1	3	2	2	1	0	0	0
Kissing	1	0	0	0	0	0	0	0	0	0	0	0	0	0	0	0
Grooming	0	0	0	0	0	0	0	0	0	0	0	0	0	0	0	0
Hitting	3	2	0	1	2	2	2	1	2	2	0	1	1	0	0	0
Restraining	9	8	8	7	3	3	3	1	1	1	1	1	0	0	0	1
Pushing	5	3	2	2	2	1	2	0	1	1	1	0	0	0	1	0
Hitting with object	0	0	1	0	0	0	1	1	0	0	0	0	1	0	0	0
Kicking	0	0	0	0	0	1	0	0	0	0	0	1	0	0	0	0
Pulling towards	6	3	3	4	2	3	3	0	0	0	0	0	0	0	0	0
Puling skin or body part	0	0	0	2	0	0	0	0	0	0	0	0	0	0	0	0
Holding body part	7	6	3	2	2	3	3	0	0	0	0	2	0	0	0	0
Lifting	6	5	5	3	1	1	0	0	0	0	0	0	0	0	0	0
Hugging	0	0	0	1	0	1	1	0	0	0	0	0	1	0	0	0
Laughing	21	18	15	11	8	7	7	5	4	5	4	4	4	3	2	2
Vocal-pain	17	3	1	1	0	0	0	0	0	0	0	0	0	0	0	0
Silent	13	15	16	15	10	10	10	7	9	7	3	1	4	2	1	1
Normal talk	14	15	14	15	14	9	6	6	4	4	5	8	5	4	3	4
Moving	16	15	17	12	11	8	6	5	3	1	1	3	1	1	0	0
Sitting	14	14	10	5	5	5	2	0	1	1	0	1	2	0	0	0
Standing	19	20	18	12	10	8	9	10	10	8	7	6	6	5	3	2
Crouching	9	6	7	9	8	7	5	3	3	3	3	3	0	0	1	2
Laying down	7	4	4	2	1	1	4	3	2	2	1	1	1	0	0	0
